# Supplementary material for: Genome-wide identification and expression analysis of the trihelix transcription factor family in tartary buckwheat (Fagopyrum tataricum)
Source: BMC Plant Biol. 2019 Aug 7;19:344. doi: 10.1186/s12870-019-1957-x (PMC6686422; doi:10.1186/s12870-019-1957-x)
Supplement: Supplementary file 1 — Table S1. List of the 31 FtTH genes identified in this study. (XLS 120 kb) [file 12870_2019_1957_MOESM1_ESM.xls]

## Sheet: 31FtTH genes
Supplementary Table 1 List of the 31FtTH genes identified in this study
Group	Gene	Gene ID	Protein length	Mw(KDa)	pI	Location	Domain	Homologous	E-value	Similarity (%)	Localization
SIP1	FtTH1	FtPinG0000155100.01.T01	366	40.8609	8.5	Ft1	Myb_DNA-bind_4	Trihelix transcription factor ASIL2	1.29054e-14	0.35	Nuclear
SIP1	FtTH14	FtPinG0001222000.01.T01	317	35.419	7.73	Ft3	Myb_DNA-bind_4	Trihelix transcription factor ASIL2	7.75902e-48	0.33871	Nuclear
GTγ	FtTH15	FtPinG0002123600.01.T01	313	36.3682	6.17	Ft3	Myb_DNA-bind_4	ERAD-associated E3 ubiquitin-protein ligase DOA10	6.68426	0.351852	Nuclear
GT-2	FtTH29	FtPinG0002170700.01.T01	510	56.6669	8.91	Ft8	GT1	Trihelix transcription factor GT-2	7.0863e-126	0.474438	Nuclear
SIP1	FtTH28	FtPinG0002312100.01.T01	321	36.2331	7.65	Ft8	Myb_DNA-bind_4	Trihelix transcription factor ASIL2	3.92044e-50	0.33871	Nuclear
GT-2	FtTH2	FtPinG0002487500.01.T01	413	46.9052	8.23	Ft1	GT1	Trihelix transcription factor PTL	0.061191	0.589552	Nuclear
GT-2	FtTH7	FtPinG0002549300.01.T01	539	59.5608	9.53	Ft1	GT1	Trihelix transcription factor GT-2	1.13798e-17	0.457447	Nuclear
GT-2	FtTH27	FtPinG0002755100.01.T01	483	54.4712	8.53	Ft7	GT1	Trihelix transcription factor GT-2	4.03527e-18	0.429474	Nuclear
SIP1	FtTH3	FtPinG0003208600.01.T01	548	59.1188	6.4	Ft1	Myb_DNA-bind_4	Uridylate kinase	1.95608e-70	0.489451	Nuclear
GT-2	FtTH31	FtPinG0003268900.01.T01	497	56.7184	7.35	Ft8	Myb_DNA-bind_4, GT1	Trihelix transcription factor PTL	0.0505161	0.432377	Nuclear
SIP1	FtTH30	FtPinG0003298900.01.T01	342	37.6482	8.74	Ft8	GT1	Trihelix transcription factor ASIL1	1.15034e-35	0.392982	Nuclear
GT-2	FtTH10	FtPinG0003663600.01.T01	397	46.1474	7.71	Ft2	Myb_DNA-bind_4	Trihelix transcription factor PTL	0.0634244	0.596	Nuclear
GT-1	FtTH11	FtPinG0003808400.01.T01	295	34.4046	8.34	Ft2	GT1	Trihelix transcription factor GT-3b	2.49952e-71	0.522184	Nuclear
SIP1	FtTH16	FtPinG0004172200.01.T01	330	38.4873	8.28	Ft3	Myb_DNA-bind_4	Trihelix transcription factor ASIL2	6.01975e-09	0.327103	Nuclear
GTγ	FtTH22	FtPinG0004223300.01.T01	129	14.8056	5.88	Ft5	GT1	Trihelix transcription factor GTL1	0.97639	0.283019	Nuclear
GT-1	FtTH24	FtPinG0004308100.01.T01	421	46.8599	5.95	Ft5	GT1	Trihelix transcription factor GT-1	1.19268e-158	0.56492	Nuclear
SH4	FtTH13	FtPinG0004540000.01.T01	398	44.9614	6.51	Ft3	GT1	Trihelix transcription factor ASR3	3.90188e-10	0.261111	Nuclear
GT-2	FtTH19	FtPinG0005441400.01.T01	287	33.059	5.62	Ft4	GT1	Trihelix transcription factor GT-2	3.82122e-09	0.366255	Nuclear
SH4	FtTH20	FtPinG0005454800.01.T01	327	34.9419	7.61	Ft4	AAK_UMPK-PyrH-Ec	Uridylate kinase	1.19307e-108	0.648069	Chloroplast
GT-2	FtTH6	FtPinG0005482700.01.T01	863	95.7456	8.4	Ft1	Myb_DNA-bind_4	Ribonuclease J	4.9E-324	0.683616	Chloroplast
GT-2	FtTH21	FtPinG0005746300.01.T01	589	67.5119	5.85	Ft5	GT1	Trihelix transcription factor GTL2	4.34304e-105	0.406667	Nuclear
GT-1	FtTH5	FtPinG0005803200.01.T01	298	35.3194	8.87	Ft1	GT1	Trihelix transcription factor GT-3a	1.1026e-69	0.4811	Nuclear
GTγ	FtTH4	FtPinG0005811400.01.T01	441	50.1868	6.3	Ft1	Myb_DNA-bind_4	Trihelix transcription factor GT-4	0.177339	0.4	Nuclear
SIP1	FtTH23	FtPinG0006724200.01.T01	299	33.4182	9.17	Ft5	GT1	Trihelix transcription factor ASIL2	9.74026e-22	0.506579	Nuclear
GT-2	FtTH26	FtPinG0006827100.01.T01	481	54.8056	5.62	Ft5	GT1	Trihelix transcription factor GT-2	1.57001e-15	0.42511	Nuclear
SIP1	FtTH18	FtPinG0007435600.01.T01	288	31.9179	9.53	Ft4	Myb_DNA-bind_4	Trihelix transcription factor ASIL2	2.77112e-13	0.553719	Nuclear
GTγ	FtTH25	FtPinG0008111900.01.T01	388	43.8344	5.87	Ft5	Myb_DNA-bind_4	Trihelix transcription factor GTL1	0.00940524	0.316667	Nuclear
GTγ	FtTH12	FtPinG0008748000.01.T01	129	14.6975	6.7	Ft3	GT1	Trihelix transcription factor GTL1	1.63104	0.283019	Nuclear
SIP1	FtTH8	FtPinG0008851000.01.T01	382	43.5321	4.76	Ft1	GT1	Trihelix transcription factor ASIL2	1.66914e-10	0.458333	Nuclear
GTγ	FtTH17	FtPinG0009341600.01.T01	129	14.7094	6.12	Ft4	GT1	Trihelix transcription factor GTL1	1.61563	0.283019	Nuclear
GT-2	FtTH9	FtPinG0009667000.01.T01	522	58.1545	7.73	Ft2	GT1	Trihelix transcription factor GT-2	3.28523e-126	0.46822	Nuclear

## Sheet: TH gene sequences
Supplementary Table 1 List of the 31 FtTH genes identified in this study
Gene	Gene ID	Sequence Type	Sequences
FtTH1	FtPinG0000155100.01.T01	CDS	ATGGAACCGTCTCCTTTCCAATCACCACCACCACAATCCCTACCCAAAATGGATTCCTCCTCTCCACCGTCTTTGCAACAACAACCTCCGATTCCGTTACCGTCGAATTCAATGTCTCCCTCAACCATCATCGTTGCTGTCCCCGTCGGTCGGAGACTTCCTCCACCGTGTTGGTCTCACGAGGAGACCATCGCGCTGATCGACTCATACCGCGACAAGTGGTACTCTCTCCGCCGTGGAAACCTCCGTGCCGTACACTGGCAGGAAGTCGCTGATTCCGTCGGTTCCTTATGTCCTCACTCCTCTCCCGCCAAGACCTCCGTTCAGTGCCGACATAAGATGGAGAAGCTCCGTAAACGATACCGGTCAGAACTTCAGCGCGCTTTGTCGCTTCCTAAT…
		Protein	MEPSPFQSPPPQSLPKMDSSSPPSLQQQPPIPLPSNSMSPSTIIVAVPVGRRLPPPCWSHEETIALIDSYRDKWYSLRRGNLRAVHWQEVADSVGSLCPHSSPAKTSVQCRHKMEKLRKRYRSELQRALSLPNHRFSSAWVYFKKMDDMEKGTSAVESNGVGNGDDEDDDADMDNEDTNDGDYDRGGYDLKRGYDDVDFRVSVSNGGGFGIQAPAKFRSKNYEGYEKPRNPNFGYEAPKYGNGAGFSGGLKYTTRVIKNGVVTEPQSGDGYNSRTRSGKKTKEGDEDKSVMAAIKMLGEGFVKAEKMKIDMMREIEQMRMEMEMKRTEMILDSQQRLVDAFVKGISQMVKKARISSSPQKSEDGK*
FtTH2	FtPinG0002487500.01.T01	CDS	ATGATGCTCGTCATGGGTGGTGGCCGGAGTCACGTGCCGGATAACGTGCTTCAGGTTGACTTTCATTCCGATTCCACCACCACCACCTCCACCACCGCCGGTACTGCTCCTACTGCTACTATCACTGTCCCTGCTGGCGTAGGATATGATGGCGGAATTGCGTTGGGTGATGGCGGTGGATCGACGGTCAGGTGGCCGAGGCAGGAGACGCTGACGCTGCTCGAGGTTAGATCTGTGCTCGATCATAAGTTTAAAGAGGCCAATCATAAGGGTCCCTTGTGGGACGAAGTCTCCAGGATAATGTCTGAAGAGCATGGTTACCAAAGAAGCGGGAAGAAATGCAGAGAGAAGTTTGAGAATTTGTACAAATACTACAAGAAGACCAAAGGTGGCAAAGCT…
		Protein	MMLVMGGGRSHVPDNVLQVDFHSDSTTTTSTTAGTAPTATITVPAGVGYDGGIALGDGGGSTVRWPRQETLTLLEVRSVLDHKFKEANHKGPLWDEVSRIMSEEHGYQRSGKKCREKFENLYKYYKKTKGGKAGRQDGKHYRFFRQLEALYGEPAQNHTSIPHQFHSGMNAATTNISHYDQEDCFHSISLSNSSSSDLNTSSSEDVNNLNRAKRREKRSWKSKIKGFIDLQMRKIMEKQEAWLEKMMRTLEHKEKERMMREEEWRSRESERIEREHKLWAEGRSWIEARDRSLMDNLAKLTGKELAVEEKDLSSSNHSDELLALHQRQLHQSKVIEDRDDQRVSNSKKRKENWRIESGDGSNSSHHLCSYGEIDLGGSGGQNPMNDSFKFLLGNEGDSH…
FtTH3	FtPinG0003208600.01.T01	CDS	ATGGCTTCTTGCGACGACGATTTCTCTCTCCTCGGTGATGATGACGACCACCACCATCACCACCACCACAACCACAATCACCTCCCTACCTCCCACCACCACCATCACCAGCAATTCACTCACCATGGATACCTCCAGAAAGCGGCTCAAGCCGTTTCCGTAATCGTCCCCTCCGGCGGAAACGGATCTAGTCCGACCAAGGTCGGTGCTGGATCTGGAGACAGCGACGCAGTAGATTACGCTACAGGGAATGGAGCGTTCTGTTCTAACCCGTTTTCCTCCGACAACGATCCGACTGCGTTTGAGGATGATTCGAATCCGAATAGGGCTGGGATTGATAGCTCTCCGACCGATAAGAGGAAGGATCGGGATGATTACAGCGATGGTGGCGCTTCGAGC…
		Protein	MASCDDDFSLLGDDDDHHHHHHHNHNHLPTSHHHHHQQFTHHGYLQKAAQAVSVIVPSGGNGSSPTKVGAGSGDSDAVDYATGNGAFCSNPFSSDNDPTAFEDDSNPNRAGIDSSPTDKRKDRDDYSDGGASSNYKKSKSISAGGLLVSGGGGSVCGSGAEYRKDREEWSDSAIECLLEAYTEKYTQLNRGNLRGRDWEEVAAIVSERCENQTKTVEQCKNKVDNLKKRYKLERHRMTSGGGISTSHWPWFKRMEAIVGNSVPGKATSEDDKPAVLAGNVGRQPKRYIPTPASLVQMNSMKSRSLANPRWQRVVFKISGAALAAVTPDNIDPKVAMLIAREVAVASRLGVQVAIVVGGRNFFCGNTWVNATGADRSTTYQIGMMATLMNSVLIQSALEK…
FtTH4	FtPinG0005811400.01.T01	CDS	ATGGAGGGCAATTTATCAGCGGGAATGATGCCTGGTAGTTCTACATATGGTGGAATCGATTTACAAGGTTCGATGAGGATCAACCACCATCAACAGCCACACGGCTTGCATCACCACAATCAACCATCACAAGGCTCAGTGCCCCACCAATCTATCCATGATGGTTTCCCTCTAAAAATGGGTCATATTCATGACCGTGATCAGACTACTTCCCTGGCTGATTTCAACAAGATTGACAGAGGGAAGAACTCGGCTAGTGACGAGGATGAACATAGTTTCAACGAAGAAGGGGGTGATGGTCAGAACGAGTCGGGCAAAGGGAAGAAAACAACAGTTTGGCAGCGTGTGAAGTGGACTGATGCCATGGTCAGGCTTTTGATTACTGCTGTCTCTTACATT…
		Protein	MEGNLSAGMMPGSSTYGGIDLQGSMRINHHQQPHGLHHHNQPSQGSVPHQSIHDGFPLKMGHIHDRDQTTSLADFNKIDRGKNSASDEDEHSFNEEGGDGQNESGKGKKTTVWQRVKWTDAMVRLLITAVSYIGEDAATEHGPGGRRKYANLQKKGKWKSVSKVMAERGFYVSPQQCEDKFNDLNKRYKKLNDILGRGTSCQVVENPAILDLMNHLSDKAKDEVKKILSSKHLFYEEMCSYHNGNRLHLPPDPALQRSLHVALRCRDDHEGGDSRRHASEDLDEDEHDSESDDHEEYEENGCRGPFGTSGGDVAKRMKLGQGSEDLGFQNALVSHELNKNFVLQSQNPQGDMNVASSEGQKTAWLQKQWMESRSGQLAEQRLQIELEMLELEKQRFKWQ…
FtTH5	FtPinG0005803200.01.T01	CDS	ATGGAGAGATATCAGCATCCATATCAGCAGCAGCAGCAGCAGCAGCAGCAGCAGATGATGATAGGCGGATCTGCGGTTGTGGGCGCCGGAGAGACGTCGGCGTCAGGGGATCGGTTTCCACAGTGGAGTGCGCAGGAGACGAATGAGTTCTTGTTGATACGAGCAGAGCTTGATCGAACTTTCATGGAGACGAAGCGAAATAAAGTGCTGTGGGAAGTCATGGCTGCTAGGTTGAAGGAAAAGGGTTTCAGTCGTAGCGCCGAACAGTGCAAGTCCAAGTGGAAAAACCTCGTCACCCGCTACAAGGGGTGCGAGACTATGGAACCAGAGGCAATGAGGCAGCAATTTCCTTTCTATAACGAGCTGCATGCGATCTTCTCATCGAGGTTGCAACAAATG…
		Protein	MERYQHPYQQQQQQQQQQMMIGGSAVVGAGETSASGDRFPQWSAQETNEFLLIRAELDRTFMETKRNKVLWEVMAARLKEKGFSRSAEQCKSKWKNLVTRYKGCETMEPEAMRQQFPFYNELHAIFSSRLQQMLWAEAEGSAATIQGGSVGKKRKALATTSKHMSSDDEDDDDDEDEDGDGENNKGSRKRVGRKKKKKTKSDESGGELRELLEGFMKEQVEMESRWREVYKAREEERRRREETWRKRMEALQEERRRTEKSWREREEQRWVREEARYQKRDALITQLLNRLRRDDNI*
FtTH6	FtPinG0005482700.01.T01	CDS	ATGGCTGCTTTCAGTGCTATACCCATTTGCCCTTGTAGCCTACTTTATCAACTCAACAATGGCAGACGTATCATTTCTTGCAATGTTGGGAATACTACCGTGGGTACACCTGGATCTAGATTTCCACGAAAAAGGCCGGGAAGGATGGAGGGTGCTAGAAAAAGCATGGAGGATTCAGTAAAACGGAAGATGGAGCAGTTCTATGAAGGCTCTAGTGGGCCACCTATTCGTGTTTTACCAATTGGTGGCCTTGGAGAGATTGGCATGAACTGTATGCTCGTTGGAAATTATGATCGCTATATTCTCATTGATGCTGGTGTCATGTTTCCCGACGATGATGAGATTGGAGTTCAAAAGATCATACCTGATACCAACTTCATAAGGAAATGGAGCCACAAA…
		Protein	MAAFSAIPICPCSLLYQLNNGRRIISCNVGNTTVGTPGSRFPRKRPGRMEGARKSMEDSVKRKMEQFYEGSSGPPIRVLPIGGLGEIGMNCMLVGNYDRYILIDAGVMFPDDDEIGVQKIIPDTNFIRKWSHKIEAVVITHGHEDHIGALPWVIPALDPHTPIFASSFTMELIKKRLKEFGIFAPSRLRVFRTNRKFMAGPFEMEPIRVTHSIPDCSGLVMRCADGTILHTGDWKIDENPLDGQEFDRVALEKLSNEGVTLMMSDSTNIMSPGRTISESVVADSLLRRISEVKGRVITTQFASNIHRLGSIKAAADATNRKLVFVGMSLRTYLDAAWKDGKAPIDPSTLVKVEDIDAYAPKDLLIVTTGSQAEPRAALNLASYGSSHSLKLSKEDVILY…
FtTH7	FtPinG0002549300.01.T01	CDS	ATGGATGTGGTTTTCCGTGATTCGAGTCTCAAAGGTCCGCTTTGGGAAGAAGTTTCCAGGAAAATGGCGGATCTAGGCTATCATCGGAGCTCGAAGAAATGCAAGGAGAAGTTCGAGAATGTATACAAATACCATAAGCGCACCAAGGAAGGTCGAGCTGCAAAATCTGACGGAAAAACTTACCGTTTCTTCGATCAACTTCAAGCGCTTGAATCCCACACGATGCTTCCTCCGGCAGCACCGGTGCAGCAGCAACTTCTTCCTCCACCTCCTGCACAGGCCGCCGTCCCAATCTCCGTCGCAATGCCGCCACCGCCAACAGCACCGAGTATTCCAGCTCTCGCTGCAAACGTCACTGTTACATCAACAAATTCTACAGTTGGTCAACAAAGTCAACCC…
		Protein	MDVVFRDSSLKGPLWEEVSRKMADLGYHRSSKKCKEKFENVYKYHKRTKEGRAAKSDGKTYRFFDQLQALESHTMLPPAAPVQQQLLPPPPAQAAVPISVAMPPPPTAPSIPALAANVTVTSTNSTVGQQSQPLSVQLQPAIPSIQNFSQVSIQNVNAVSFPSSPSGTPTSSSSSTSSDEEILGMRRKRKRKWKDFFERLMKKVIGKQEELQGKFLEAIEKREHDRMVREEAWKVQEMARLNREHEILVQERSMAASKDAALISFLQKLSTQNQIPVPPPPSVIQPQAQPRTPTPTPTPAPAPAPTPVQAPQTQEIKNSNTALSVVQVSAQAQQLAVSNNGDPSGGYVAGAASSSRWPKTEVEALINLRTVLDQKYQETGPKGPLWEEISSEMKKLGYN…
FtTH8	FtPinG0008851000.01.T01	CDS	ATGGATCACGCTGAGGATGATACGAGGTATGCTGAGAACTCATATGGTGTGAACAGCCAGCAGCATGGCTACGGGGTTTCACAGAGGGCTAAGTTTCCTGCTCATGATTCTTCTTATGTACAACAATGTAGCAACCGCCACTATTCTCCCGAGGAAGAAGATGATAATGGGGACGAAAGAGAAGAGCTTGCAGATGATGAAGATGAAGAAATTGAAGTTATTAGCAAAGCTCACTATAATAATGAAGATGATGATGACGACGACGATGATGATAGTGATGAACAGACAAGTAGTGCAAACGGAGAAGTGTCGGAAGATGATGATCAACAACACCATCCAAAGAAACGGAAGTTCAAGAGCTTGATATCAAACTATGAGTTTGCACCCCGAGTGCCTCCT…
		Protein	MDHAEDDTRYAENSYGVNSQQHGYGVSQRAKFPAHDSSYVQQCSNRHYSPEEEDDNGDEREELADDEDEEIEVISKAHYNNEDDDDDDDDDSDEQTSSANGEVSEDDDQQHHPKKRKFKSLISNYEFAPRVPPSSVSPQGGGRGSLSDWTEHETFVLLDEWGSRFLHHGRKSLRLEEWQEVAEKVSQVSKFERTDTQCRNRLDTLKKKYKKEKATREGSSSTASKWVYFKKMDMLMSSPSQQSGLSCGMDSGEYVFMNPKVYLSHANGLNEMRDSPGPGNSNDDSDGLPPPKKKGNQAKTEEGSSSFQLLADSVEKFSEIYEKIETSKRQQMIELEKMRMDFQRELEMQRRQILEKAQAEIAKIRRGDDEENDASTENLSG*
FtTH9	FtPinG0009667000.01.T01	CDS	ATGCTGCAAACGGAACCAGCAACCGCCGGAGCTGATGCTGCTGCTGTTGCTGCAGCTCCCGCCACCAACGGAGCTCATCAGGATGGCGGTGGAGGTGGCTTGGATTTGGCGGTTATCGGAGAGGATGACAGCAGAGAGTTAGGGAGCGGTGGAAGCGGTGGAAATCGGTGGCCGAGACAGGAGACGCTAGCGCTGTTGCAGATTAGGTCGGATATGGATGCGGTGTTTCGTGATTCTAGTCACAAAGGTCCTCTTTGGGATGAAGTTTCAAGGAAACTGGCGGAGATGGGATATCGCCGGAGTGCAAAGAAATGCAGGGAGAAATTTGAGAATGTATATAAGTATCACCGGAGAACAAAAGACGTTCGTGCCGGAAAATCTGACGGAAAACACTATCGA…
		Protein	MLQTEPATAGADAAAVAAAPATNGAHQDGGGGGLDLAVIGEDDSRELGSGGSGGNRWPRQETLALLQIRSDMDAVFRDSSHKGPLWDEVSRKLAEMGYRRSAKKCREKFENVYKYHRRTKDVRAGKSDGKHYRFFDQLAALEANHSSSSYNLPPAEAAVPIAMAMPPPRPLTTTPAPFIVPSTTSQAITPTIHAQPAPVIHVHPATQNANYNTPMNFPSSPSGTPSSSSSTSSDEEIMGMKSRRKRKWKDFFEKLTKDVMEKQEELQMKFLEAIDKRENERRIREEAWKSQEIARLKREHEILVQERSMASAKETALISFLQKLSDHQQIPLPPSILQPQPPLTPNVQAPIPLPSLPISQPQETKIITPVTTPLPGITTQMQEHNGDRSSSRWPKEEIE…
FtTH10	FtPinG0003663600.01.T01	CDS	ATGAAAGAAGAGCATACCCAACAACAATACCACCACCAATACGAAGGAGGCATGGCGGATCTCCGGCAATTCTTCTCCACAGCACCTACCCACTATGACGTCAGCATGATGCTAGCCATGGGCGGCACGCTTCAAACGACGTCGTCTGGAATCCCGAATGCTAGTATTCATGCTTCATCCCCTCCGACTACCGCCGCTTCTGGATTTGCTGACGTGGAAGCCGGAGCGACGGCCAGGTGGCCAAGACAAGAGACGCTGACGTTGTTGGAGATCAGATCTAGGCTTCATCATAAGTTCAAGGAAGCTAACCACAAGGGTCCTTTGTGGGAAGAGCTGTCAAGGATAATGTGCGAAGAACATGGGTATCAAAGGAGTGGGAAGAAATGTAGAGAGAAGTTT…
		Protein	MKEEHTQQQYHHQYEGGMADLRQFFSTAPTHYDVSMMLAMGGTLQTTSSGIPNASIHASSPPTTAASGFADVEAGATARWPRQETLTLLEIRSRLHHKFKEANHKGPLWEELSRIMCEEHGYQRSGKKCREKFENLYKYYKKTKDGKSGRHDGKHYRFFRQLEALYGEPANTNSATHLNMIHGNNMIHNNPVQVPTTEARQCNTMSMSLSNYSSSDFNTSSSEGSKRSWKEKMKEFIDTQMRKIMEKQEAWLENMVRTIEHKEQQRMCREEEWRKQETQRIEREHKFWANERAWIEARDKALIDTLQRVITSNDHAQDQEESNGCVNEDYCNKKRKVNLRSNDQFHNNFYKYGEMNNSQGGNPMNESCLRMLLGDGGETHLWDQSYAVKLNKGETH*
FtTH11	FtPinG0003808400.01.T01	CDS	ATGGAAGGATATCAAAATCCATATCATCATCACCAACAACAGATGCAGCAACAGCAGCAGCAGATGATGACTGGAGGTGCAGGGACTTCGGTGGGCCTCGATACAGGGGATCGGTTTCCGCAGTGGAGTGTACAGGAAACCAAAGAGTTTCTGATGATTCGCGCTGAGTTAGATCGAAGCTTTATGGAAACCAAACGTAATAAGGTTCTTTGGGAAGCCATCGCTTCGAAGATGAAGGAAAAAGGCTTTGCTCGGAGCTCCGATCAGTGTAAATGCAAGTGGAAAAATCTCGTCACCCGCTACAAGGGGTGTGAGACGATGGAACCGGAGGCAATGAGGCAACAGTTTCCATTCTACAATGAATTGCATGCCATTTTCTCAGCTAGAATGCAGAGGATG…
		Protein	MEGYQNPYHHHQQQMQQQQQQMMTGGAGTSVGLDTGDRFPQWSVQETKEFLMIRAELDRSFMETKRNKVLWEAIASKMKEKGFARSSDQCKCKWKNLVTRYKGCETMEPEAMRQQFPFYNELHAIFSARMQRMLWAEAEGSAAVTAATPTTSTAVAAGKRRVAASSDEEEDDEVESEGEQTRNIRKRKKKAKTGGSTGGTTTSLRDVVEELMRRQITMEEQWREAWEAREDERRRKEDEWRKTMEVLERERLMMEKSWREREEQRRVRDEARAEKRDALITALLNRLTRGDSSS*
FtTH12	FtPinG0008748000.01.T01	CDS	ATGATGGAGAAAGGATACTGTGTGTCTCCGCAACAATGCGAAGACAAGTTCAACGATCTCAACAAGCGATACAAGAGAGTCAACGATATCCTCGGACGGGGAACAGCTTGTAGGGTTGTGGAGAATCAAGCTTTGTTAGAATCCATGGATCTGTCTCCGAAGCTTAAAGAGGAAGTTCGTAAGCTTCTAAATTCGAAACACCTTTTCTTCAGAGAGATGTGCGCTTACCACAACAGCTGTGGACATGGAAGCGCCGTGGTGGCTCGCCACTCGCCGGAGTCGGCAGCGGAGAAGCACAATTCGCATCTGAATCACATCCAAAATGATGAACTGGACAAGGAGGAAGACGAAGCGGCAAGTCAATTTCATCCGTCGTCGAGGAGATAA
		Protein	MMEKGYCVSPQQCEDKFNDLNKRYKRVNDILGRGTACRVVENQALLESMDLSPKLKEEVRKLLNSKHLFFREMCAYHNSCGHGSAVVARHSPESAAEKHNSHLNHIQNDELDKEEDEAASQFHPSSRR*
FtTH13	FtPinG0004540000.01.T01	CDS	ATGAGGGATTACAGAAAGGGGAACTGGACATTGCAAGAAACAATGGTGTTGATTGAAGCTAAAAAGATGGATGATGAAAGAAGACAGATGAAGAAGCATCATCATGGTATGATGGTCATACATCATCAACATCAACATCATCATTCACAGAAGCAACAAGGAAAGCAACCGACTGAGCTTAGATGGAAATGGGTTGAAGATTATTGTTGGAATAAAGGGTGTTATAGAAGTCAGAATCAGTGTAATGATAAATGGGATAATCTTATGAGAGATTATAAGAAAGTTAGAGATTATCAACGTCGGTTTGGTTTTCAGATCGCCGGCGCCGGAGATGATGAGAAGATGATGACGTCACTATCTCCGTCTGCATCGTTATCATCTTCAGCTTGTTATTGGAAA…
		Protein	MRDYRKGNWTLQETMVLIEAKKMDDERRQMKKHHHGMMVIHHQHQHHHSQKQQGKQPTELRWKWVEDYCWNKGCYRSQNQCNDKWDNLMRDYKKVRDYQRRFGFQIAGAGDDEKMMTSLSPSASLSSSACYWKMERSVRKERNLPTNMSPQIYEALVEVVERNVSSLGSLTPATPSHPPLLPPPSGGGGGSSGNYNFSVSMSPLPLTLPLTVPPPTPPPPPPPTSPLPPQLLQLPPPPAPPPPVLSADPDIMKEHSDSSQAKRRRTTTEDDVQETESRSHHHLEQEQQQKEQEEEREDFGRATTSGENETPLMMTSSSLHEAISSAISTSASVIAEAVRGNREEEERRHREMMSLQERMLEIDKSKLEISSAMVDAINKLASSIISLASSHNRNNNS*
FtTH14	FtPinG0001222000.01.T01	CDS	ATGATGGGCGACCTCACCGATTCGCTTGCTACATCTTCTCCGGCCGAGACAACGCCGACGACTTCAACGGCGACGCGTAACCCTAGGCAGATGCCGGTGAGGGAGGATTGCTGGAGCGAGGACGCTACTTTCACGCTGATCGAAGCCTGGGGGAAGCACTACGTTGATCTGAATAAGGGGAATCTGCGGCAGAAGCACTGGCAGGAGGTTTCCGATGCTGTTAATGCTCATCATGCCGGATTTAACGAGAAGGCTCGTCGGTCTGATGTTCAATGTAAGAATCGGATTGATACTTTGAAGAAGAAGTATAAGATTGAGAAGGCTAGGGTTTTGGAATCTCGCGGTAATTACCAGAGCAATTGGCCGTTTTTTTCAAACCTTGATTCGTTGATCGGATCT…
		Protein	MMGDLTDSLATSSPAETTPTTSTATRNPRQMPVREDCWSEDATFTLIEAWGKHYVDLNKGNLRQKHWQEVSDAVNAHHAGFNEKARRSDVQCKNRIDTLKKKYKIEKARVLESRGNYQSNWPFFSNLDSLIGSSPSALKKPSPVGVSHSSLFAPSASVALSAHQVAGVQLGPPMAVPLLPHRRTTPPAVLATVVPQKRPFVSVAPEYPDIRKNYSSMAAAAAADMSDDEEDEEEKEEDLDDSKLNRDHGDTGGLRKLAGAIERFAEVYARVESDKQRQMVELEKQRMQFAKELECQRMQMLVEMQVQLQKVKRVKR*
FtTH15	FtPinG0002123600.01.T01	CDS	ATGCATGATGCGTTCCCTTTAACAATGGCCCCCAATTCTATGGCTGATTTCAACAAGATGGAAAGAGGGAAGAATTCGGGCAGTGATGAAGAAGAAGGGGTTGATAAGGGGAAGAAAGTCTCAGTTTGGCATCGCGTGAAGTGGACAGATGCAATGGTGAGGCTTCTAATCACTGCTGTATCTTATATTGGTGAGGATGCTGTTTCTGAATGTGGGTCTGGAATTAGAAGAAAGTTTGCAAACCTGCATAAGAAGGGCAAATGGAAAACAATCTCGAGAGTAATGGCGGAAAGAGGATACTATGTGTCGCCTCAACAGAGTGAGGATAAGTTCAATGATCTAAACAAGAGGTATAAGAAGCTGAATGATATCCTTGGGCGAGGTACGTCATGTCAAGTT…
		Protein	MHDAFPLTMAPNSMADFNKMERGKNSGSDEEEGVDKGKKVSVWHRVKWTDAMVRLLITAVSYIGEDAVSECGSGIRRKFANLHKKGKWKTISRVMAERGYYVSPQQSEDKFNDLNKRYKKLNDILGRGTSCQVVENPSLLNLMDHLSDKVKDEVRKILSSKQLFYEEMCSYHNCNRLHLPHDPALLRSLQSAVQTRDHDLDEDDHDAETDEHEDYEQLQNPHGDADTSLVFPEGTKAALVQRRVQLEEQKVQLEIEMLELEKQKLKWEKFSSKKERELEKRKMVNERMKLENERMGLELKRMEMSVETNQRV*
FtTH16	FtPinG0004172200.01.T01	CDS	ATGGCTACTCCATCCCCATCTCAAAATCGAACAAACGTATCAAATTCCCCCTCCTCCGAAACAGACGGAACCGCCATCGTCACCGTTGCCAAGAAGCCCCAGCCGATTCCATGGACGCACGAGGAGACCGTCAACCTCATCCGAGCCTACCAGGAGAAATGGTACTCTCTCAAGCGCGGCCAGCTCAAGGCCTCTCAGTGGGAGGAAGTCGCTGTTACCGTCGCCGTTCGATGCCGCTCCTTCTCCGGTGGAGTTTTCACTAAGACCGGTACGCAATGCCGTCACAAAATCGAGAAGCTTCGAAAGCGTTATCGTGCCGAGAAGCAGCGCCCTAACCCCACCCTTTGGCCTTACTTCGATCTCATGGATCAGATGGAACGCGGCCCCCTTCCGATCTCC…
		Protein	MATPSPSQNRTNVSNSPSSETDGTAIVTVAKKPQPIPWTHEETVNLIRAYQEKWYSLKRGQLKASQWEEVAVTVAVRCRSFSGGVFTKTGTQCRHKIEKLRKRYRAEKQRPNPTLWPYFDLMDQMERGPLPISVALPVATLNRQHDFDDDDDEYEDNADRDDIDYDHEISKRRKVEPRVSTDHRFEIGHMVDGFMKNGKKLGDFEPKLRYCSNPIPNNSRSQKRKFVEHDEDDEEEQIGEERKKEDRDVMGELAVQMREFAERFMKMERRKMEAMRETQRYRMEMENKRMQMILVAQRKTADRISRAFAATADSPSSSPPHKNFHTGNI*
FtTH17	FtPinG0009341600.01.T01	CDS	ATGATGGAGAAGGGATACTGCGTGTCTCCGCAACAATGCGAAGACAAGTTCAACGATCTCAACAAGCGATACAAGAGAGTCAACGATATCCTCGGCCGGGGAACAGCTTGTAGGGTTGTGGAGAATCAAGCTTTGTTAGAATCTATGGATCTGTCTCCGAAGCTTAAAGAGGAAGTTCGTAAGCTTCTAAATTCGAAACACCTTTTCTTCAGAGAGATGTGCGCTTACCACAACAGTTGTGGACATGGAAGCGCCGTGGTGGCTCACCACTCGCCGGAGTCGACAGCGGAGAAGCACAATTCGCATCTGAATCACATCCAGAATGATGAACTGGACGAGGAGGAAGACGAAGCGGCAAGTCAATTTCATCCGTCGTCGAGGAGATAA
		Protein	MMEKGYCVSPQQCEDKFNDLNKRYKRVNDILGRGTACRVVENQALLESMDLSPKLKEEVRKLLNSKHLFFREMCAYHNSCGHGSAVVAHHSPESTAEKHNSHLNHIQNDELDEEEDEAASQFHPSSRR*
FtTH18	FtPinG0007435600.01.T01	CDS	ATGGAGATTCCGGTTGAAACCGCTACCCCAATTTCCTCGAACTCCGTCGGCCGTCCCGTCCGGAACTCCGGTGGAGTCACTGGTCGGGAGGATTGTTGGAGCGAAGGAGCTACGGAGGTGCTGATCGAAGCGTGGGGAGAACGCCATCTCCGATGCAACCGAGGAAACCTCCGGCAGAATGACTGGAGAGAGGTCGCCGATGCCGTCAACGGCCGGGAGAACGGTATGAAGGCTTGTAAGTCCGATGTTCAGTGCAAGAACCGGATCGATACAATCAAGAAGAAGTACAAGGTCGAGAAGGTGAAATCGGTGCCATCTAGTTGGCCGTTCTTCAGCCGGTTAGATTACCTCATCGGTCCTGGATCCGGAAGTAAGAAATCCGGTAGTCCGATCGTCAAT…
		Protein	MEIPVETATPISSNSVGRPVRNSGGVTGREDCWSEGATEVLIEAWGERHLRCNRGNLRQNDWREVADAVNGRENGMKACKSDVQCKNRIDTIKKKYKVEKVKSVPSSWPFFSRLDYLIGPGSGSKKSGSPIVNFTPKQRPSRFKLSSSPNLNPNAIIPFKPRSGSSSRFNSVESSDSESSLGGGGNGRGPALSVGKKHGRSEDYIDSSSEETAFRELATAILKFGEIYERIESSKQRQMMELERQRMEFTKELEFQRMNMLMEAQLEIEKLKRSKNASNSGGATNKL*
FtTH19	FtPinG0005441400.01.T01	CDS	ATGTCTGAGTCTCAGCTGCCATTTCCCGACTTCCAAGTCCATTCACCTTTTCCAGAGAACGGCGGTGCTGATGATATTTTAGCCGCTCTGAGACAAATTAATCCTTCGGAAGGCGTCGATTTTGTTATCTCCGAGTTGAAGAAACAAATTCCTCCATTAGACTCTACCAGTTCATCTTCAGAAGACAGTGGTGAATCTCATTCTCATGAACCAGATGATGAAGTAACAAACCCTGATGTTAAGAATCGCAACAGAAAAAAGAGGAAAAGAATGGAATCCTATCTGGAAGATCTAATGATGCAAGTGATCAATAAGCAAGAGCAGATGCACAAGCAATTGATAGAGATGATAGAGAAAAGGGAGGCAGAGCGAATTAGCAGAGAAGAAGCTTGGAGGAGA…
		Protein	MSESQLPFPDFQVHSPFPENGGADDILAALRQINPSEGVDFVISELKKQIPPLDSTSSSSEDSGESHSHEPDDEVTNPDVKNRNRKKRKRMESYLEDLMMQVINKQEQMHKQLIEMIEKREAERISREEAWRRQEIELANKEETIKAQEASRSLALISFLQNAMNGADIQLPQPLQSEDEGEIQSQSKPYNKKWLKSEGQALIALRCAFDDRFRDDHSKNSFWGEISAGLSKMGYHRSARKCKEKWLSINKHFKSAFEKHKTKPDDAESCPYFQELEILYRNGFIN*
FtTH20	FtPinG0005454800.01.T01	CDS	ATGGCGGCTCTACTTGAATCCCTATCCTCTCCTCTTTTCTCAGCTGTTGCTCTTCCCTCTACGTCTCCAAGTTCAAGGTCGTCTTCCCTCTCCGCCCTCTGGAACTCTTCAAAATTGTCGGTAGGAGGCTTCTCTATTAAGCATAACGTGTCAAGATGGACGCCTAGTAGCTCCATCTCCAGGATTGTGGCTCGTGTTCAAGATTTTGGTGTTGAAAATGGTGCACCCAGACCGCCTTTTAAATGGCAGAGGGTGTTGCTCAAAGTTAGTGGTGAAGCTTTGGCTGGAGATAATACTCAAAATATTGACCCAAAGGTTACAATGGCGATTGCAAGGGAAGTTGCAGCTGTAACTCGTCTTGGTATTGAGGTTGCCATTGTGGTTGGTGGTGGAAATATA…
		Protein	MAALLESLSSPLFSAVALPSTSPSSRSSSLSALWNSSKLSVGGFSIKHNVSRWTPSSSISRIVARVQDFGVENGAPRPPFKWQRVLLKVSGEALAGDNTQNIDPKVTMAIAREVAAVTRLGIEVAIVVGGGNIFRGASWAGSSGLDRSSADYIGMLATVMNAIFLQAAMESIGIPTRVQTAFRISEVAEPYIRRRAVRHLEKGRVVIFAAGTGNPFFTTDTAAALRCAEINAEVLLKATNVDGVYEDDPRSNPDACLLETLCYQDVISKELSVMDMTAITLCQENNIPVVVFNLNKDGNISRAIRGEKVGTIIGEKMEFDCNKSAN*
FtTH21	FtPinG0005746300.01.T01	CDS	ATGTTTCAAGGTGGAGTTCAAGATCAATTTCATCAATTCTTGGTTGCAGAAGCATCACCACCACCTCAAATCAGGCCTTCTTCTACCTCTCTCCCTTTCTCTCTTTTCCATGGCTCCCTTTCTTCTAACCCAAACCCTAATTTCCCAATCTTTGAGCCTTATAACCCTAATTCTCCTCATCATCTTCAACCTCCCATCCACAGTCACCACCATATTATGCAGAATCCACCATTGGAGCTTCAATATCAAGTAGCTGCACAAATCAAATCTGTTGAATCATGTGTTAAGGAAGAAGAAGGTGAAAACATCAACCCTTGGTCTCATGATGAAGTTCTTGCCCTTTTTAGGGTTAGATCTGCAATGGAGAATTGGTTCCCTGAGTTCACTTGGGAACATGTT…
		Protein	MFQGGVQDQFHQFLVAEASPPPQIRPSSTSLPFSLFHGSLSSNPNPNFPIFEPYNPNSPHHLQPPIHSHHHIMQNPPLELQYQVAAQIKSVESCVKEEEGENINPWSHDEVLALFRVRSAMENWFPEFTWEHVSRKLEEIGFRRSPQKCKEKFEEESRSYLQTTTTNTTSTIHIDEVSCPNKNYRLFSELEELYHHGCEDRNQNDVVLDKQTPQEEMQEQEDDDNDDDQGQERLLDENNGSEAIEHHQQVAMVVEVEKDTKMEKRNGKKKFEIFKSFCEDIVNKMMTHQEELHNKILEDLIKRDDEKIAREEAWKKQEMERLKKEMEDRAKEQAMVGDRQAKIIEFLKKLTSNSSSSTNIFINKNDEFNALINQNPSSSATHSTSQKCHIPTSSNDESL…
FtTH22	FtPinG0004223300.01.T01	CDS	ATGATGGAGAAAGGATACTGCGTGTCTCCGCAACAATGCGAAGACAAGTTCAACGATCTCAACAAGCTATACAAGAGAGTCAACGATATCCTCGGCCGGGGAACAACTTGTAGGGTTGTGGAGAATCAAGCTTTGTTAGAATCCATGGATCTGTCTCCGAAGCTTAAAGAGGAAGTTCGTAAGTTTCTAAATTTGAAACACCTTTTCTTCAGAGAGATGTGCGCTTACTACAACAACTGTGGACATGGAAGCGCCGTGGTGGCTCACCACTCGCCGGAGTCGGCAGCGGAGAAGCACAATTTGCATCTGAATCACATCCAGAATGATGAACTGGACGAGGAGGAAGACGAAGCGGCAAGTCAATTTCATCCGTCGTCGAGGAGATAA
		Protein	MMEKGYCVSPQQCEDKFNDLNKLYKRVNDILGRGTTCRVVENQALLESMDLSPKLKEEVRKFLNLKHLFFREMCAYYNNCGHGSAVVAHHSPESAAEKHNLHLNHIQNDELDEEEDEAASQFHPSSRR*
FtTH23	FtPinG0006724200.01.T01	CDS	ATGGCCGCCGACAACGACGACCAGGACACCGGATCTCCAATCGAAGCCGAGATTCCGGTGAAGAATCACCGTCGATCGGCACCTTCCTCCGGGAGAGAAGACTGCTGGAGCGAAGGAGCGACATCGGCGCTGATTGATGCTTGGGGCGAGAGATACGTTGCGCTTGATAGGGGAAGCTTGAAGCAGAAGCACTGGGAGGAGGTTGCGGAGGTCGTCGCCGCTGCACGTATCGCCGGAGGTAAGCCTCCGAGGACTCACGTTCAGTGTAAGTACAGAATCGACACCGTTAAGAAGAAGTATAAGTCTGAAAAGGCGAAATTAGCCTCGACCGGCGACCAAAGAGCTTCCGATTGGAAGTTCTTTGACCGCGTTGACCAACTTCTTGGGAACCCTAACGCA…
		Protein	MAADNDDQDTGSPIEAEIPVKNHRRSAPSSGREDCWSEGATSALIDAWGERYVALDRGSLKQKHWEEVAEVVAAARIAGGKPPRTHVQCKYRIDTVKKKYKSEKAKLASTGDQRASDWKFFDRVDQLLGNPNAKIPVSRQPDPTNLRKRKRPVPVDSGSDEEDIWPESSESLPPVNLEDRRGRKRERTEINSDSPRPGKSVRELTKAITKFGEVYERAEKAKLKQMVEIETQRMKFAKEIELQRMRFLVETQVEISQIGRGGGGRVRGPAGADGGDSNHRHHVKDETNVNNNNSNSSN*
FtTH24	FtPinG0004308100.01.T01	CDS	ATGTACATGCCCGATTCCCACAAATCCCGGCCTCCTCCGCCGACGGCCATCGACTTCTACAAAGACGCCGTCCACCACCATCACCACCCTGACGACGCCGAAGACGACCCCGACCGCGACATGATCATCGAAGTCGTCACCCCTACAGCTGAGTCACTCTCTAACCACCACCCTCAATTGGTCATCGCCGCACCCGGAGACTCCGGCAGTGGAGGCGAAGACCCCGATACTCACCCCTCCCTTGGCGGAGGTGCTGGAAGGTCTTCTTCCGTCGCCCCCAAAAAGCGTGCCGAGACCTGGGTCCAAGACGAGACCCGTAGCCTCATCAATTTAAGGAGAGAGATGGATTCTCTCTTCAACACCTCTAAATCCAATAAGCATCTGTGGGAGCAGATTTCC…
		Protein	MYMPDSHKSRPPPPTAIDFYKDAVHHHHHPDDAEDDPDRDMIIEVVTPTAESLSNHHPQLVIAAPGDSGSGGEDPDTHPSLGGGAGRSSSVAPKKRAETWVQDETRSLINLRREMDSLFNTSKSNKHLWEQISAKMRDKGFDRSPTMCTDKWRNLLKEFKKVKQHNHGGSNGAAAGGGATKMSYYKEIDEILRERSRIAASYKTPNTTVTTASGNAIAPGSSAKVDSFIQFSDKANDRQALNLERSLDHDGHPLAITAADTVGASGVPPSFWRDTPGNGDENHSFVGRVITVKWGDFTRRIGIDGTADAISQAIKSAFGIRTKRAFWLEDEDQIVRSLDRDMPMGNYTLHLDEGVTIKVCHYDESEHIPVHTEEKTFFYEEDLREFLTRRGWSALRELH…
FtTH25	FtPinG0008111900.01.T01	CDS	ATGTACCAAAATTTGGGCACCACCGGGATGCTCGGCCTTGAAATGCCCCTCCACCCCCGCCACCCACCCGCCGCCGGAGCTACCGCTGCTCAGATGGTGGATTTCTCCGATCTTCCACAAATCCAGCTATCTATGAGACAGAGCTATCCGTACGCCGCTCCACCAAACAAACCACAACCCCCTCCCTCCGCCACCAGCGACGACGACGAGCCTGGCGGAAGTGCAAACGACGACGGCGGGAGCTGTGGAAAGCGGAAGGTCTCTCCCTGGCATAGAATGAAGTGGACTGACACTATGGTTAAGCTTCTAATAATGGCGGTTTATTACATCGGTGACGAAGCTGGAACCACTTCCTCCGACGGTCCCGACACCAATAAAAAGCAGAAGCTCTCAAACTCG…
		Protein	MYQNLGTTGMLGLEMPLHPRHPPAAGATAAQMVDFSDLPQIQLSMRQSYPYAAPPNKPQPPPSATSDDDEPGGSANDDGGSCGKRKVSPWHRMKWTDTMVKLLIMAVYYIGDEAGTTSSDGPDTNKKQKLSNSAAAGGLLQKKGKWKSVSRAMMEKGYCVSPQQCEDKFNDLNKRYKRVNDILGRGTACRVVENQALLESMDLSPKLKEEVRKLLNSKHLFFREMCAYHNSCGHGSAVVAHHSPESAAEKHNSHLNHIQSDELDEEEDEEEEYEDEEENHGQRNDDGGMMMSAQLKGEMISVIGDVSKSAREKQQWVGMRMLQLEEAGLKYQSEAFEIEKQRLKWAIYSSKKEREMERMKIDNERRRLENQRMLLLLRQKELEMSDH*
FtTH26	FtPinG0006827100.01.T01	CDS	ATGGATAATTTCTCGCTACATAGGCTGGGAAATGACGCTGCTTTCCCTGGCGGTGGAGTGCTTGCGGAGAGAGAAAGTGACGGAAATAGCGGTGGTGGCGCCGAAGGGACCTCGTCTGGCTCTGCTTCGGGAGGTAACAGGTGGCCGCAGGATGAGACCTTGGCCTTGTTGAACATTAGGTTGGATATGGATCCTGCGTTTCGGGATGCCGGCGTTAAAGCTCCGCTCTGGGATGAAGTTTCCAGGAGATTAGCTCAGCTTGGATTCAATAGAAGTGCTGCTAAAAGCAAGGAGAAATTCGAGAACCTGTATAAATACCACAAGAGAACCAAGCATAATCGCTCGGGAAGATCATCGGCCAAAACATATAGGTTTTTCGATCAATTAGAAGCTCTTGAT…
		Protein	MDNFSLHRLGNDAAFPGGGVLAERESDGNSGGGAEGTSSGSASGGNRWPQDETLALLNIRLDMDPAFRDAGVKAPLWDEVSRRLAQLGFNRSAAKSKEKFENLYKYHKRTKHNRSGRSSAKTYRFFDQLEALDHQDFSHPSPAPEKPNPTNSVTAMTSTLAPAAQDSLQNLPLNFDLSTSASSGDEYEGGRKRKRKWQQFFSTIMNIVLEKQENLHKKFLEALDRCECERIVREEAWKTQEMARIKREQQLLEHERFIAATKDAAVIAFLQKVSEKSINRAQENPSGEEKSIGDEDNRLRDNFAYLGASRWPKEEVEALIKIRTEMEIKYQGDGPKGLWEEISASMKKLGYERNAKRCKEKWENINKYYRRVKESNKKRAMDSKTCSYFQQLEALYLIK…
FtTH27	FtPinG0002755100.01.T01	CDS	ATGGATGCGGTTTTCCGTGATTCAAATCACAAAGGCTCCCTTTGGGAAGAAGTTTCCAGGAAGATGGCAGAAAAGGGATACCACCGAAGTGCGAAGAAATGCAGGGAGAAATTCGAAAACGTGTTCAAGTACCACAAGCGCACCAAAGACGGTCGCTCCACCAAATCTGACGGCAAGAACTACCGTTTCTTCCAGCAATTGGAAGCGCTCGAAGCGTCTGGCTCCTGCACCTCGTTTCCTCCGCCTGTAGAGGCCGGAGCTGTTCCCATTGCCATGGCAATGCCTCCTCCTCCTCAGCCACAGCTATTTAGTACTGTTATATCGACCACACAACCGATCCTCCAGCCGGTAATGTCGTCAACAGCTGTGGTCCACCACATACCGGCGGGACAGAATGCG…
		Protein	MDAVFRDSNHKGSLWEEVSRKMAEKGYHRSAKKCREKFENVFKYHKRTKDGRSTKSDGKNYRFFQQLEALEASGSCTSFPPPVEAGAVPIAMAMPPPPQPQLFSTVISTTQPILQPVMSSTAVVHHIPAGQNANPMCFPNSTSETPSSSSSTSSDREVVRSKRNGSKRKWKDFFEKLTRDVMEKQEELQRKFLKAIDKRENDRMVREEAWKVQEMARLKREHDILLQERSMAAAKDAALISFLQKISDQKKIPLPAVITQSHSQPPPRPSTPTTPAPAQAPAPIPQTVETRTPTRVQGVPQQINNGDLHSGGYITPVSSSRWPKAEIDALIKLRTNMDHKYQDSGPKGALWEEVSMEMKNIGYNRNAKRCKEKWENINKYFKKVKESNKRRRDDAKTCP…
FtTH28	FtPinG0002312100.01.T01	CDS	ATGGGAGATCTAACCGTTTCTCTTTCTCCTCCTTCGTCGAACCATGGACACCAGCCTCGTGTTATGCCGGTAAGGGAGGATTGTTGGAGCGAGGATGCCACCTTCACTCTTATCGAATCATGGGGTCAGCGTTACCTGGATCTGAACCGTGGGAACCTCCGTCAGATGCACTGGCAGGAGGTTGCTGACACCGTCAACAACCGCCATGCGCATCTAAACAAGAAGGCTTATAGGACAGATGTTCAGTGTAAGAATCGTATCGATACTTTGAAGAAGAAGTACAAGACGGAGAAAGCTAGGGTTTTGGAGTCACAAGGTGATTACCAGAGCCAATGGCCGTTTTTTGCTCCTCTTGATGCGTTAATCGGTTCGTCTCCCTCGGCGCTTAAGAAGCCCTCT…
		Protein	MGDLTVSLSPPSSNHGHQPRVMPVREDCWSEDATFTLIESWGQRYLDLNRGNLRQMHWQEVADTVNNRHAHLNKKAYRTDVQCKNRIDTLKKKYKTEKARVLESQGDYQSQWPFFAPLDALIGSSPSALKKPSPSSTMSQAMFSSPPQVVMASVAAQQQALGGPPMGVPLLPYRRSMTPVASLLPQKRPSPVATPLAMGYSNIRKNYSAVAAAAAAAETDEDEDDEEEEEVKETYDFKRDGRMGEPDGLRKLAKAIEMFGEVYARVESEKQRQIVELEKQRMQFAKELECQRMQMLVEMQVQLEKVKRTKRSNSNSNEYC*
FtTH29	FtPinG0002170700.01.T01	CDS	ATGCTTCAATCTGGAGCTGGAGCTGGAGCTGGAGCAAGCATGGATATGACGGCGATCGGAGATGAAGACAGCAGAGTTACAGAAGGAGGTGGCGATGAGTTTGGAAGCGGCGGTGGAGGCGGTGGAAATCGGTGGCCGAAACAGGAAACGCTTGCCCTGTTGCAGATAAGGTCAGACATGGATGCGGTGTTCCGAGATTCCAGTCTCAAAGGTCCACTTTGGGAGGAGGTTTCAAGGAAAATGGCGGAAATGGGGTTTCGAAGGAGCGCGAAGAAATGCAGGGAGAAATTCGAGAACGTGTACAAGTACCACAAACGAACCAAAGACACTCGCGCTTCAAAAGGACCTGATAAAACATACCGTTTTTTCGACCAATTGAAAGCTCTCGAATCCACCGCC…
		Protein	MLQSGAGAGAGASMDMTAIGDEDSRVTEGGGDEFGSGGGGGGNRWPKQETLALLQIRSDMDAVFRDSSLKGPLWEEVSRKMAEMGFRRSAKKCREKFENVYKYHKRTKDTRASKGPDKTYRFFDQLKALESTAQSSSSSFHHPGGATGSPPIESAVPIAMAMPPPRPPLPQPPITTAQVQQPFQLVMPAIQQVPSVPPAAQPSGSPSSSSTSSDEGVARTRRRRKWKGFFDRLTKDVMEKQEELQRKFLEGLEKRENDRRVREEAWKAQETARLKQEHEIIVQERSMAAAKDAALMTFLQKLSDHQQVPLPPAILQRSQPPELLLREKTILHPPPPPPATLPSTQTPEIVTNPVASPAALLPVNYNAVGSSSSASSSRWPKTEVEALINLRKDMEQKYQ…
FtTH30	FtPinG0003298900.01.T01	CDS	ATGGCTTCCGCCTCCGCTGACTCCGACATGGACACTCCCGTCGGCGACGAGTCTCCTCCTTCCGATCCCCATCCTCCTGCCTCTCTCCCGTCGCCCCCACCTATGTCCCCGCCATTGAAGCTGCAAACTGCGCCGTCGGCACCTCCGACTCGGCCGATGCCGGTCAGGGAGGATTGTTGGTCGGAGGAGGCAACTGCGACTCTGATCGAAGCCTGGGGCGACCGATATGTGGAGCTGAATAAGGGAAATCTCCGGCAGAAGCACTGGCAAGAGGTCGCCGACGCCGTTAACGCCAATCACGGTCATACGAAGAAGACGAGGAGGTCGGATATACAGTGCAAGAACCGGATCGACACGATTAAAAAGAAGTATAAGATCGAGAAGGCGAAAACCGTCGAA…
		Protein	MASASADSDMDTPVGDESPPSDPHPPASLPSPPPMSPPLKLQTAPSAPPTRPMPVREDCWSEEATATLIEAWGDRYVELNKGNLRQKHWQEVADAVNANHGHTKKTRRSDIQCKNRIDTIKKKYKIEKAKTVESRGAYVSPWPFFSRLDSLIGESTVKKFSTSTPSPAATSSADLRRKSAARSSSPCRALALTSHVPVGPRSIKPKRPAAMDDSFFRRTFAAAAAAASESEDEDGDNDREEPETSRSSGAGSRRPGWRKENGGGGSSDGCRQLAEAIMKFGEIYERVEGMKQEQMIELEKHRMQFAKELEFQRMKLLMDTQLQLAKIKRMKPSNDADADSY*
FtTH31	FtPinG0003268900.01.T01	CDS	ATGGAAGAAGAACATCATCACTATGTAGGAGTAACCACTACAAACAACAACAACCCTTCAGCCATGGCAGATCTAAGGCAATTCTTCTCTCCGATACCCAGCCACCACTTTTCAACCCCCGGCCACCATCTCTTCTCCGTCGCCGGAGCTCCTCTCCCCCACCACTACGAAAACATGATGCTGGTTCATGATTTCCCCCAAAATACCAGTTCAGCTGGCGGATTCGAAATGGAGAACGCTACCGGAGGAAACGCCGGCGGGTTTGGATTGGGAATCGACGGTGGAGCGACGGCGAGATGGCCTAGACAGGAGACACTCACTTTGCTGGAGATTAGATCTAGACTTGATCATAAATTTAAGGAGGCTAATCATAAAGGTCCTTTGTGGGATGAGGTTTCT…
		Protein	MEEEHHHYVGVTTTNNNNPSAMADLRQFFSPIPSHHFSTPGHHLFSVAGAPLPHHYENMMLVHDFPQNTSSAGGFEMENATGGNAGGFGLGIDGGATARWPRQETLTLLEIRSRLDHKFKEANHKGPLWDEVSRIMCEEHGYQRSGKKCREKFENLYKYYKKTKEGKAGRQDGKHYRFFRQLEALYGESTQHQHQHQIPISDHSHLNNVVFQLQGSTVNHQEGFQSMSLSNTSSDFDTSSSERVGSVDINGDSPMGRSRKRRGGGRSWKAKIKEFVDSQMRRIMEKQEAWLEKMMNTLESKEKERMLREEEWRKQESLRIDREHKLWAKERAWIEARDKALMEALQRITAGKEKKEEDEDGKLLELRGSMQARFDDCNGGIEEGEIWKEISGRMACLGH…
