# Supplementary material for: Genome-wide identification and expression analysis of the trihelix transcription factor family in tartary buckwheat (Fagopyrum tataricum)
Source: BMC Plant Biol. 2019 Aug 7;19:344. doi: 10.1186/s12870-019-1957-x (PMC6686422; doi:10.1186/s12870-019-1957-x)
Supplement: Supplementary file 2 — Table S2. Analysis and distribution of the conserved motifs in tartary buckwheat trihelix proteins. (XLS 33 kb) [file 12870_2019_1957_MOESM2_ESM.xls]

## Sheet: tartary buckwheat 
Supplementary Table 2 Analysis and distribution of conserved motifs in tartary buckwheat Trihelix proteins.
Motif	Width	Best possible match
1	21	GYCRSPQQCKDKWDNLYKYYK
2	50	FFDTLMRKVMEKQEEWHEKFLEAIEKRECERMVREEAWKKQEMARIKREH
3	20	FNDGNLKGPLWEEVARIMNE
4	50	HLFFREMCAYHNSCGHGSAVVAHHSPESAAEKHNSHLNHIQNDELDEEED
5	50	LAKAIEKFGEIYERVESMKQRQMIELEKQRMQFAKELECQRMQMLVEMQV
6	15	CWPRQETCTLIEIWC
7	21	KKRRDDAKTCPYFHQLDALYG
8	27	QIWVQERSWAAARDAALIDFLQKLSDH
9	41	YQEGGPKGPLWEEISSEMKCLGYNRNAKRCKEKWENINKYF
10	26	RTKDIRAGKCDGKTYRFFDQLEALEH
