# Supplementary material for: Genome-wide identification and expression analysis of the trihelix transcription factor family in tartary buckwheat (Fagopyrum tataricum)
Source: BMC Plant Biol. 2019 Aug 7;19:344. doi: 10.1186/s12870-019-1957-x (PMC6686422; doi:10.1186/s12870-019-1957-x)
Supplement: Supplementary file 4 — Table S4. The primer sequences for qRT-PCR. (XLS 36 kb) [file 12870_2019_1957_MOESM4_ESM.xls]

## Sheet: Sheet1
Supplementary Table 4 Primers of sequences
Gene ID	Forward primer (5`- 3`)	Reverse primer (5`- 3`)
FtPinG0000155100.01	GGATATGAGAAGCCGCGGAA	CCCGATTGGGGCTCAGTAAC
FtPinG0002487500.01	CCCTGCTGGCGTAGGATATG	GAGACTTCGTCCCACAAGGG
FtPinG0003208600.01	TGGCTAATCCAAGGTGGCAG	GAAGCCACAGCAACCTCTCT
FtPinG0005811400.01	GGGGTCCATTTGGGACTAGC	CCCCTCTGACGAAGCAACAT
FtPinG0005803200.01	GGGAAGTCATGGCTGCTAGG	AGATCGCATGCAGCTCGTTA
FtPinG0005482700.01	AAGCCACGGACAATACGGTT	CTCTCCATATGCGCCAGAGG
FtPinG0002549300.01	CGAGTCTCAAAGGTCCGCTT	CCGTCAGATTTTGCAGCTCG
FtPinG0008851000.01	ATCATGCGGAATGGACTCGG	TCATTTGAGTTCCCTGGCCC
FtPinG0009667000.01	GTCGGATATGGATGCGGTGT	CGGCACGAACGTCTTTTGTT
FtPinG0003663600.01	CGTCGTCTGGAATCCCGAAT	ACAACGTCAGCGTCTCTTGT
FtPinG0003808400.01	CAGGAGGAAGTACCGGAGGA	CCTACGTCGCTCGTCTTCTC
FtPinG0008748000.01	CAGGAGGAAGTACCGGAGGA	CCTACGTCGCTCGTCTTCTC
FtPinG0004540000.01	CTGGGTTCACTTACTCCGGC	GTTGGAGGAGGCACAGTCAA
FtPinG0001222000.01	TTTCACGCTGATCGAAGCCT	TGAACATCAGACCGACGAGC
FtPinG0002123600.01	TGATCCCGCACTCCTAAGGT	AAAGCCGCCTTAGTCCCTTC
FtPinG0004172200.01	GGGAGGAAGTCGCTGTTACC	AAGTAAGGCCAAAGGGTGGG
FtPinG0009341600.01	CAGCGGAGAAGCACAATTCG	CTCCTCGACGACGGATGAAA
FtPinG0007435600.01	ATTTCACTCCCAAGCAGCGA	CCGCCCAATGAACTCTCACT
FtPinG0005441400.01	TGGTGCTGACATCCAACTCC	CCTGTCATCAAACGCACAGC
FtPinG0005454800.01	TGGACGCCTAGTAGCTCCAT	CAACTTCCCTTGCAATCGCC
FtPinG0005746300.01	TCGATCCAATTGCACCCACA	TCACCTCCTCTCTAGGCCAC
FtPinG0004223300.01	GCAGCGGAGAAGCACAATTT	CTCCTCGACGACGGATGAAA
FtPinG0006724200.01	GTACGAGAGGGCGGAGAAAG	CACCACCACGTCCAATCTGA
FtPinG0004308100.01	TCTACAAAGACGCCGTCCAC	GACCAATTGAGGGTGGTGGT
FtPinG0008111900.01	GACAGAGCTATCCGTACGCC	GAGACCTTCCGCTTTCCACA
FtPinG0006827100.01	GACCAAAGGGTCTGTGGGAG	TATAGCGCCTCGAGCTGTTG
FtPinG0002755100.01	AGTGCGAAGAAATGCAGGGA	CCTCTACAGGCGGAGGAAAC
FtPinG0002312100.01	AGGATGCAATTCGCCAAGGA	AGTTGGAGTTCGACCGCTTT
FtPinG0002170700.01	CGAAGGAGCGCGAAGAAATG	AGAAGAAGATTGGGCGGTGG
FtPinG0003298900.01	AGAAGCACTGGCAAGAGGTC	CGAGATTCGACGGTTTTCGC
FtPinG0003268900.01	AAACGGGGATTCGCCTATGG	CCATGCCTCTTGCTTCTCCA
FtH3	GAAATTCGCAAGTACCAGAAGAG	CCAACAAGGTATGCCTCAGC
